# Supplementary material for: Salivary Protein Cyclin-Dependent Kinase-like from Grain Aphid Sitobion avenae Suppresses Wheat Defense Response and Enhances Aphid Adaptation
Source: Int J Mol Sci. 2024 Apr 23;25(9):4579. doi: 10.3390/ijms25094579 (PMC11083452; doi:10.3390/ijms25094579)
Supplement: Supplementary file 1 [file ijms-25-04579-s001.zip]

Archive with 1 entries (1 files):
- ijms-2927021-supplementary.pdf
